# Supplementary material for: Identification of Fungal Pathogens by Visible Microarray System in Combination with Isothermal Gene Amplification
Source: Mycopathologia. 2014 Jun 22;178(1):11–26. doi: 10.1007/s11046-014-9756-2 (PMC4098066; doi:10.1007/s11046-014-9756-2)
Supplement: Supplementary file 1 — Supplementary material 1 (XLSX 23 kb) [file 11046_2014_9756_MOESM1_ESM.xlsx]

## Sheet: Sheet1
Table S1 Fungal strains used in this study
Objectibe fungi	IFM No.	Test strain for cross hybridization check	IFM No.
Absidia corymbifera	41345, 47048, 57067	Absidia coerulea	55168
		Absidia cylindrospora	40501, 40777
		Absidia glauca	41346
		Absidia spinosa	47764
Alternaria alternata	56062, 57249, 57250, 57251
Alternaria brassicae	56188
Alternaria brassicicola	56021, 56042
Alternaria chlamydospora	56195
Alternaria citri	56200
Alternaria cucumerina	56204
Alternaria dianthicola	56209
Alternaria helianthi	56212
Alternaria infectoria	56213, 56214, 56215
Alternaria japonica	56218
Alternaria longipes	56222, 56223
Alternaria maritima	56225
Alternaria padwickii	56228
Alternaria solani	56082, 56239
Alternaria tenuissima	56102, 56393
Aspergillus flavus	48054, 52628, 60655, 60677
Aspergillus fumigatus	50233, 54229, 57323, 57469, 61523
Aspergillus nidulans	41395, 51356, 56365, 60678
Aspergillus niger	55890, 57235, 60194, 61597, 61612
Aspergillus terreus	47752, 47796, 58692, 59501, 61863
Blastomyces dermatitidis	40753, 41310, 41311, 41317	Blastomyces brasiliensis	41620, 47207, 52933
Candida albicans	56909, 56985, 60662
Candida dubliniensis	48313, 53163, 61254
Candida famata	48494, 40707
Candida glabrata	5520, 5768, 56868, 56936
Candida guilliermondii	5775, 47971, 50485
Candida kefyr	46921, 61270, 61282
Candida krusei	5462, 47973, 61229
Candida lusitaniae	49207, 61452
Candida parapsilosis	5774, 48361, 60091
Candida rugosa	49593, 61275
Candida tropicalis	5446, 48036, 55217, 60108
Candida zeylanoides	49595, 54891
Coccidioides posadasii	45809, 45868, 50994
Cryptococcus gattii	48213, 48820, 57501	Cryptococcus albidus	5763, 60928
Cryptococcus neoformans	51426, 57500, 60307	Cryptococcus laurentii	40056, 48675
		Cryptococcus luteolus	52637
		Cryptococcus terreus	5766, 40051
		Cryptococcus vishniacii	41948, 48648
Cunninghamella bertholletiae	46110, 61613	Cunninghamella elegans	46109, 52679
Epidermophyton floccosum	5322, 53022, 54250
Exophiala alcalophila	4823, 4957
Exophiala angulospora	47656
Exophiala bergeri	4880
Exophiala castellanii	4878
Exophiala dermatitidis	4827, 41485
Exophiala dopicola	47652
Exophiala jeanselmei	4852, 4853, 4857, 4874
Exophiala lecanii	47649, 48625
Exophiala mansonii	4879
Exophiala moniliae	41500, 47650
Exophiala oligosperma	57491
Exophiala psychrophila	47651
Exophiala spinifera	41504, 41505
Exophiala xenobiotica	57482
Fusarium dimerum	51070, 58035, 59549
Fusarium equiseti	48440, 50017
Fusarium icarnatum	55589, 61624
Fusarium lunatum	48434
Fusarium oxysporum	48617, 50912, 61222
Fusarium proliferatum	52350, 61373
Fusarium solani (Fusarium solani complex: FSSC)	40718, 41172, 48449, 57371, 59638
Fusarium verticillioides	48456, 58002
Histoplasma capsulatum	5397, 41330, 57730
Malassezia furfur	48585, 52635, 55928	Malassezia globosa	48589
		Malassezia obtusa	48592
		Malassezia pachydermatis	52682, 52915
		Malassezia slooffiae	48587
		Malassezia sympodialis	48588
Microsporum canis	49907, 54153, 57300	Microsporum ajelloi	5316
Microsporus gypseum	47490, 57239, 59955	Microsporum ferrugineum	60471, 60472
		Microsporum racemosa	49911
Mucor ambiguus	40506
Mucor butleri	51144
Mucor circinelloides	47052, 49387, 60916
Mucor hiemalis	41560, 47743, 47751, 54794
Mucor indicus	41561, 60797
Mucor irregularis	60829
Mucor javanicus	40508
Mucor racemosus	47053, 52680
Mucor ramosissimus	46007, 47659
Paracoccidioides brasiliensis	47183, 50887
Penicillium marneffei	47279, 60684, 60996	Penicillium chrysogenum	47464, 60605
		Penicillium citrinum	49447, 52151
		Penicillium janthinellum	52211, 61389
		Penicillium purpurogenum	40627, 52212
		Penicillium verrucosum	55023, 55024
Pichia anomala	40079, 40131, 47882, 59336	Pichia angusta	49210
Pichia norvegensis	49209, 52867, 53506	Pichia canadenisis	5473
		Pichia caribica	56987, 56988
		Pichia fermentans	57012, 57298
		Pichia jadinii	5476, 53465
		Pichia kudriavzevii	59169, 60909
		Pichia membranifaciens	40062
		Pichia rhodanensis	58948, 59178
		Pichia spartinae	40064
		Pseudallescheria africana	41582
		Pseudallescheria angusta	47302
		Pseudallescheria ellipsoidea	41584
		Pseudallescheria fusoidea	41587
		Pseudalleschria desertorum	41586
Rhizomucor miehei	55169, 56172
Rhizomucor pusillus	47054, 56171, 60912
Rhizopus microsporus ＊	41591, 48162, 47056, 47757, 58100	Rhizopus azygosporus	52999, 58094, 58095
Rhizopus oryzae	40515, 41592, 47055, 58115	Rhizopus chinensis	40785
		Rhizopus semarangensis	49674
		Rhizopus stlonifer ＊	40784, 41593, 41594, 40517, 49678, 57066
Rhodotorula mucilaginosa	48529, 48530, 48531, 59016	Rhodotorula acuta	48500
		Rhodotorula araucariae	48501
		Rhodotorula aurantiaca	40059
		Rhodotorula creatinovora	50467
		Rhodotorula cresolica	50680
		Rhodotorula glutinis	48189, 5758, 48538, 48539
		Rhodotorula graminis	48392, 48537
		Rhodotorula javanica	48515
		Rhodotorula lactosa	48516
		Rhodotorula marina	5761
		Rhodotorula minuta	5760, 48517, 48518
Scedosporium prolificans	47468, 49205, 51110, 55414, 59484	Scedosporium apiospermum	48461, 49204, 49816, 49818, 60240, 60287
		Scedosporium auranticaum	55413, 55446, 57161
Sporothrix schenckii ＊＊	49814, 49819, 49820, 49821, 49822	Sporothrix biparasitieum	5527
		Sporothrix catenata	49806
		Sporothrix curviconia	49805
		Sporothrix foliorum	49804
		Sporothrix fungorum	49803
		Sporothrix ghanensis	49802
		Sporothrix guttuliformis	49801
		Sporothrix inflata	49800
		Sporothrix insectorum	49810
		Sporothrix ranii	49812
		Sporothrix sclerotialis	49813
Trichophyton rubrum	48212, 59830, 61455	Trichophyton interdigitale	60656
Trichophyton mentagrophytes	41259, 51387, 54624	Trichophyton schoenleinii	5270, 41147
Trichophyton tonsurans	5275, 56400, 61321	Trichophyton verrucosum	5277, 41145, 46012
		Trichophyton violaceum	40741, 45822, 60448
Trichosporon asahii	48429, 57663, 59622, 61759
Trichosporon asteroides	48559, 59943
Trichosporon cutaneum	5788, 48620, 48794, 49195
Trichosporon faecale	48558, 48560
Trichosporon inkin	48551, 54120
Trichosporon loubieri	48563, 53856
Trichosporon mucoides	48611
Trichosporon pullulans	49888
The strains wich used to check cross hybridization with another genera was written in bold.
＊： Rhizopus microsporus probes show cross hybridization with Rhizopus stlonifer
＊＊：Sporothrix schenckii probes have same sequence with another Sporothrix sp. in BLASTN search (ex. Sporothrix globosa, Sporothrix brasiliensis)
Some of the fungal name was shown in ex-type classification.
